# Supplementary material for: Regression-based Chinese norms of number connection test A and digit symbol test for diagnosing minimal hepatic encephalopathy
Source: Sci Rep. 2024 Feb 18;14:4005. doi: 10.1038/s41598-024-54696-4 (PMC10874952; doi:10.1038/s41598-024-54696-4)
Supplement: Supplementary file 3 — Supplementary Information. [file 41598_2024_54696_MOESM3_ESM.xlsx]

## Sheet: 工作表1
	Enter Data
Age (years)	70
Gender (1=male, 2=female)	1
Education (years)	16
Raw score of DST	10
Calculated Z-score for DST	-2.66051
Descriptor	Abnormal
Raw score of NCT-A	80
Calculated Z-score for NCT-A	1.086
Descriptor	Normal
Diagnsis of MHE	No
